# Supplementary material for: Transmission ecology of Trypanosoma cruzi by Rhodnius prolixus (Reduviidae: Triatominae) infesting palm-tree species in the Colombian Orinoco, indicates risks to human populations
Source: PLoS Negl Trop Dis. 2024 Feb 20;18(2):e0011981. doi: 10.1371/journal.pntd.0011981 (PMC10906903; doi:10.1371/journal.pntd.0011981)
Supplement: S1 Table — (XLSX) [file pntd.0011981.s001.xlsx]

## Sheet: Hoja1
Palm species	Life stage	Pool Number
Mauritia flexuosa	I instar nymph	Pool 1
Mauritia flexuosa	III instar nymph	Pool 2
Mauritia flexuosa	III instar nymph	Pool 2
Mauritia flexuosa	IV instar nymph	Pool 3
Mauritia flexuosa	IV instar nymph	Pool 3
Mauritia flexuosa	IV instar nymph	Pool 3
Mauritia flexuosa	IV instar nymph	Pool 3
Mauritia flexuosa	IV instar nymph	Pool 3
Mauritia flexuosa	V instar nymp	Pool 4
Mauritia flexuosa	V instar nymp	Pool 4
Mauritia flexuosa	V instar nymp	Pool 4
Mauritia flexuosa	V instar nymp	Pool 4
Mauritia flexuosa	V instar nymp	Pool 4
Mauritia flexuosa	V instar nymp	Pool 4
Mauritia flexuosa	V instar nymp	Pool 4
Mauritia flexuosa	V instar nymp	Pool 4
Acrocomia aculeata	Female-Adult	Pool 5
Acrocomia aculeata	Female-Adult	Pool 5
Acrocomia aculeata	Female-Adult	Pool 5
Acrocomia aculeata	Female-Adult	Pool 5
Acrocomia aculeata	Female-Adult	Pool 5
Acrocomia aculeata	Female-Adult	Pool 5
Acrocomia aculeata	Female-Adult	Pool 5
Acrocomia aculeata	Female-Adult	Pool 5
Acrocomia aculeata	Female-Adult	Pool 5
Acrocomia aculeata	Female-Adult	Pool 5
Acrocomia aculeata	Male-Adult	Pool 6
Acrocomia aculeata	Male-Adult	Pool 6
Acrocomia aculeata	Male-Adult	Pool 6
Acrocomia aculeata	Male-Adult	Pool 6
Acrocomia aculeata	Male-Adult	Pool 6
Acrocomia aculeata	Male-Adult	Pool 6
Acrocomia aculeata	Male-Adult	Pool 6
Acrocomia aculeata	I instar nymph	Pool 7
Acrocomia aculeata	II instar nymph	Pool 8
Acrocomia aculeata	III instar nymph	Pool 9
Acrocomia aculeata	III instar nymph	Pool 9
Acrocomia aculeata	III instar nymph	Pool 9
Acrocomia aculeata	III instar nymph	Pool 9
Acrocomia aculeata	III instar nymph	Pool 9
Acrocomia aculeata	III instar nymph	Pool 9
Acrocomia aculeata	III instar nymph	Pool 9
Acrocomia aculeata	III instar nymph	Pool 9
Acrocomia aculeata	III instar nymph	Pool 9
Acrocomia aculeata	III instar nymph	Pool 9
Acrocomia aculeata	III instar nymph	Pool 9
Acrocomia aculeata	III instar nymph	Pool 9
Acrocomia aculeata	III instar nymph	Pool 9
Acrocomia aculeata	III instar nymph	Pool 9
Acrocomia aculeata	III instar nymph	Pool 9
Acrocomia aculeata	IV instar nymph	Pool 10
Acrocomia aculeata	IV instar nymph	Pool 10
Acrocomia aculeata	IV instar nymph	Pool 10
Acrocomia aculeata	IV instar nymph	Pool 10
Acrocomia aculeata	IV instar nymph	Pool 10
Acrocomia aculeata	IV instar nymph	Pool 10
Acrocomia aculeata	IV instar nymph	Pool 10
Acrocomia aculeata	V instar nymp	Pool 11
Acrocomia aculeata	V instar nymp	Pool 11
Acrocomia aculeata	V instar nymp	Pool 11
Acrocomia aculeata	V instar nymp	Pool 11
Acrocomia aculeata	V instar nymp	Pool 11
Acrocomia aculeata	V instar nymp	Pool 11																							AaN3
Acrocomia aculeata	V instar nymp	Pool 11
Acrocomia aculeata	V instar nymp	Pool 11
Acrocomia aculeata	V instar nymp	Pool 11
Acrocomia aculeata	V instar nymp	Pool 11
Acrocomia aculeata	V instar nymp	Pool 11
Acrocomia aculeata	V instar nymp	Pool 11
Acrocomia aculeata	V instar nymp	Pool 11
Attalea butyracea	Female-Adult	Pool 12
Attalea butyracea	Male-Adult	Pool 13
Attalea butyracea	Male-Adult	Pool 13
Attalea butyracea	I instar nymph	Pool 14
Attalea butyracea	II instar nymph	Pool 15
Attalea butyracea	III instar nymph	Pool 16
Attalea butyracea	III instar nymph	Pool 16
Attalea butyracea	III instar nymph	Pool 16
Attalea butyracea	III instar nymph	Pool 16
Attalea butyracea	III instar nymph	Pool 16
Attalea butyracea	III instar nymph	Pool 16
Attalea butyracea	III instar nymph	Pool 16
Attalea butyracea	III instar nymph	Pool 16
Attalea butyracea	III instar nymph	Pool 16
Attalea butyracea	III instar nymph	Pool 16
Attalea butyracea	III instar nymph	Pool 16
Attalea butyracea	III instar nymph	Pool 16
Attalea butyracea	III instar nymph	Pool 16
Attalea butyracea	III instar nymph	Pool 16
Attalea butyracea	III instar nymph	Pool 16
Attalea butyracea	III instar nymph	Pool 16
Attalea butyracea	III instar nymph	Pool 16
Attalea butyracea	IV instar nymph	Pool 17
Attalea butyracea	IV instar nymph	Pool 17
Attalea butyracea	IV instar nymph	Pool 17
Attalea butyracea	IV instar nymph	Pool 17
Attalea butyracea	IV instar nymph	Pool 17
Attalea butyracea	IV instar nymph	Pool 17
Attalea butyracea	IV instar nymph	Pool 17
Attalea butyracea	IV instar nymph	Pool 17
Attalea butyracea	IV instar nymph	Pool 17
Attalea butyracea	V instar nymp	Pool 18
Attalea butyracea	V instar nymp	Pool 18
Attalea butyracea	V instar nymp	Pool 18
Attalea butyracea	V instar nymp	Pool 18
Attalea butyracea	V instar nymp	Pool 18
Attalea butyracea	V instar nymp	Pool 18
Attalea butyracea	V instar nymp	Pool 18
Attalea butyracea	V instar nymp	Pool 18
