# Supplementary material for: Transmission ecology of Trypanosoma cruzi by Rhodnius prolixus (Reduviidae: Triatominae) infesting palm-tree species in the Colombian Orinoco, indicates risks to human populations
Source: PLoS Negl Trop Dis. 2024 Feb 20;18(2):e0011981. doi: 10.1371/journal.pntd.0011981 (PMC10906903; doi:10.1371/journal.pntd.0011981)
Supplement: S2 Table — (XLSX) [file pntd.0011981.s002.xlsx]

## Sheet: Analysis
			Palm species	Number of values	Developmental stages
					N1	N2	N3	N4	N5	Female	Male
			A. butyracea	Number of individuals of R. prolixus	74	121	65	42	45	15	17
				Mean	2.114	3.457	1.857	1.2	1.286	0.4286	0.4857
				Std. Deviation	3.428	6.938	2.691	1.828	2.066	0.884	1.522
				Std. Error	0.5794	1.173	0.4549	0.309	0.3492	0.1494	0.2572
				Maximum	20	40	11	7	7	3	8
				Minimum	0	0	0	0	0	0	0
				Shapiro-Wilk normality test
				W	0.5111	0.4686	0.6921	0.7099	0.6798	0.5485	0.3701
				P value	< 0.0001	< 0.0001	< 0.0001	< 0.0001	< 0.0001	< 0.0001	< 0.0001
				Passed normality test (alpha=0.05)?	No	No	No	No	No	No	No
			A. aculeata	Number of individuals of R. prolixus	33	55	61	44	38	17	16
				Mean	0.9429	1.571	1.743	1.257	1.086	0.4857	0.4571
				Std. Deviation	1.282	1.737	2.715	2.417	2.344	0.8869	1.268
				Std. Error	0.2167	0.2936	0.459	0.4086	0.3961	0.1499	0.2144
				Maximum	5	7	10	10	10	3	7
				Minimum	0	0	0	0	0	0	0
				Shapiro-Wilk normality test
				W	0.7563	0.8414	0.6927	0.5897	0.5436	0.5882	0.4048
				P value	< 0.0001	0.0001	< 0.0001	< 0.0001	< 0.0001	< 0.0001	< 0.0001
				Passed normality test (alpha=0.05)?	No	No	No	No	No	No	No
			M. flexuosa	Number of individuals of R. prolixus	6	4	5	8	8	2	0
				Mean	0.1714	0.1143	0.1429	0.2286	0.2286	0.05714	0
				Std. Deviation	0.5137	0.5298	0.8452	0.8774	0.547	0.2355	0
				Std. Error	0.08683	0.08955	0.1429	0.1483	0.09245	0.03981	0
				Maximum	2	3	5	5	2	1	0
				Minimum	0	0	0	0	0	0	0
				Shapiro-Wilk normality test
				W	0.375	0.2291	0.1615	0.2852	0.4736	0.25
				P value	< 0.0001	< 0.0001	< 0.0001	< 0.0001	< 0.0001	< 0.0001
				Passed normality test (alpha=0.05)?	No	No	No	No	No	No
